# Supplementary material for: Experimental Murine Models for Colorectal Cancer Research
Source: Cancers (Basel). 2023 Apr 30;15(9):2570. doi: 10.3390/cancers15092570 (PMC10177088; doi:10.3390/cancers15092570)
Supplement: Supplementary file 1 [file cancers-15-02570-s001.zip]

Archive with 1 entries (1 files):
- cancers-2343959-supplementary.pdf
